# Supplementary material for: DPPA as a Potential Cell Membrane Component Responsible for Binding Amyloidogenic Protein Human Cystatin C
Source: Molecules. 2024 Jul 23;29(15):3446. doi: 10.3390/molecules29153446 (PMC11313537; doi:10.3390/molecules29153446)
Supplement: Supplementary file 1 [file molecules-29-03446-s001.zip]

Archive with 1 entries (1 files):
- molecules-3051747-supplementary.pdf
